# Supplementary material for: Individuals with Metabolic Syndrome Show Altered Fecal Lipidomic Profiles with No Signs of Intestinal Inflammation or Increased Intestinal Permeability
Source: Metabolites. 2022 May 11;12(5):431. doi: 10.3390/metabo12050431 (PMC9143200; doi:10.3390/metabo12050431)
Supplement: Supplementary file 1 [file metabolites-12-00431-s001.zip]

Archive with 1 entries (1 files):
- metabolites-1705641-supplementary.pdf
